# Supplementary material for: Effects of Origanum vulgare essential oil and its two main components, carvacrol and thymol, on the plant pathogen Botrytis cinerea
Source: PeerJ. 2020 Aug 14;8:e9626. doi: 10.7717/peerj.9626 (PMC7430266; doi:10.7717/peerj.9626)
Supplement: Supplemental Information 7 [file peerj-08-9626-s007.zip]

Archive with 2 entries (1 files):
- fresh and dry mycelial weight/fresh and dry mycelial weight.xlsx
- fresh and dry mycelial weight/
