# Supplementary material for: Effects of Origanum vulgare essential oil and its two main components, carvacrol and thymol, on the plant pathogen Botrytis cinerea
Source: PeerJ. 2020 Aug 14;8:e9626. doi: 10.7717/peerj.9626 (PMC7430266; doi:10.7717/peerj.9626)
Supplement: Supplemental Information 9 [file peerj-08-9626-s009.zip]

Archive with 7 entries (6 files):
- fungal membrane integrity/carvacrol bright field.jpg
- fungal membrane integrity/carvacrol with SYTOX Green.jpg
- fungal membrane integrity/contol bright field.jpg
- fungal membrane integrity/control with SYTOX Green.jpg
- fungal membrane integrity/thymol bright field.jpg
- fungal membrane integrity/thymol with SYTOX Green.jpg
- fungal membrane integrity/
