# Supplementary material for: Effects of Origanum vulgare essential oil and its two main components, carvacrol and thymol, on the plant pathogen Botrytis cinerea
Source: PeerJ. 2020 Aug 14;8:e9626. doi: 10.7717/peerj.9626 (PMC7430266; doi:10.7717/peerj.9626)
Supplement: Supplemental Information 10 [file peerj-08-9626-s010.zip]

Archive with 8 entries (7 files):
- EC50valuas/EC50valuas.xlsx
- EC50valuas/O. vulgare1.jpg
- EC50valuas/O. vulgare2.jpg
- EC50valuas/carvacrol1.jpg
- EC50valuas/carvacrol2.jpg
- EC50valuas/thymol1.jpg
- EC50valuas/thymol2.jpg
- EC50valuas/
