# Supplementary material for: Effects of Origanum vulgare essential oil and its two main components, carvacrol and thymol, on the plant pathogen Botrytis cinerea
Source: PeerJ. 2020 Aug 14;8:e9626. doi: 10.7717/peerj.9626 (PMC7430266; doi:10.7717/peerj.9626)
Supplement: Supplemental Information 12 [file peerj-08-9626-s012.zip]

Archive with 4 entries (3 files):
- protective and therapeutic effects/protective  effect.jpg
- protective and therapeutic effects/protective and therapeutic effects.xlsx
- protective and therapeutic effects/therapeutic effect.jpg
- protective and therapeutic effects/
