# Supplementary material for: Effects of Origanum vulgare essential oil and its two main components, carvacrol and thymol, on the plant pathogen Botrytis cinerea
Source: PeerJ. 2020 Aug 14;8:e9626. doi: 10.7717/peerj.9626 (PMC7430266; doi:10.7717/peerj.9626)
Supplement: Supplemental Information 15 [file peerj-08-9626-s015.zip]

Archive with 21 entries (19 files):
- Inhibitory activities of 17 plant essential oils on mycelium growth of B. cinerea/
- Inhibitory activities of 17 plant essential oils on mycelium growth of B. cinerea/photos/
- Inhibitory activities of 17 plant essential oils on mycelium growth of B. cinerea/photos/Acorus tatarinowii.jpg
- Inhibitory activities of 17 plant essential oils on mycelium growth of B. cinerea/photos/Angelica dahurica.jpg
- Inhibitory activities of 17 plant essential oils on mycelium growth of B. cinerea/photos/Artemisia argyi.jpg
- Inhibitory activities of 17 plant essential oils on mycelium growth of B. cinerea/photos/Asarum sieboldii.jpg
- Inhibitory activities of 17 plant essential oils on mycelium growth of B. cinerea/photos/Cinnamomum cassia.jpg
- Inhibitory activities of 17 plant essential oils on mycelium growth of B. cinerea/photos/Curcuma zedoaria.jpg
- Inhibitory activities of 17 plant essential oils on mycelium growth of B. cinerea/photos/Eucalyptus globulus.jpg
- Inhibitory activities of 17 plant essential oils on mycelium growth of B. cinerea/photos/Foeniculum vulgare.jpg
- Inhibitory activities of 17 plant essential oils on mycelium growth of B. cinerea/photos/Illicium verum.jpg
- Inhibitory activities of 17 plant essential oils on mycelium growth of B. cinerea/photos/Litsea cubeba.jpg
- Inhibitory activities of 17 plant essential oils on mycelium growth of B. cinerea/photos/Mentha haplocalyx.jpg
- Inhibitory activities of 17 plant essential oils on mycelium growth of B. cinerea/photos/Mentha spicata.jpg
- Inhibitory activities of 17 plant essential oils on mycelium growth of B. cinerea/photos/Origanum vulgare.jpg
- Inhibitory activities of 17 plant essential oils on mycelium growth of B. cinerea/photos/Perilla frutescens.jpg
- Inhibitory activities of 17 plant essential oils on mycelium growth of B. cinerea/photos/Saussurea costus.jpg
- Inhibitory activities of 17 plant essential oils on mycelium growth of B. cinerea/photos/Syzygium aromaticum.jpg
- Inhibitory activities of 17 plant essential oils on mycelium growth of B. cinerea/photos/turpentine oil.jpg
- Inhibitory activities of 17 plant essential oils on mycelium growth of B. cinerea/preliminary screening.xlsx
- Inhibitory activities of 17 plant essential oils on mycelium growth of B. cinerea/~$preliminary screening.xlsx
