# Supplementary material for: Effects of Origanum vulgare essential oil and its two main components, carvacrol and thymol, on the plant pathogen Botrytis cinerea
Source: PeerJ. 2020 Aug 14;8:e9626. doi: 10.7717/peerj.9626 (PMC7430266; doi:10.7717/peerj.9626)
Supplement: Supplemental Information 15 [file peerj-08-9626-s015.zip › Inhibitory activities of 17 plant essential oils on mycelium growth of B. cinerea/preliminary screening.xlsx]

## Sheet: Sheet1
Inoculated for 48 hours	B. cinerea colony diameter (cm)										96h											144h
Name	1	2	3	AVG	SD	Inhibition rate (%)1	Inhibition rate (%)2	Inhibition rate (%)3	Mean Inhibition rate (%)	Mean Inhibition rate SD	Name	1	2	3	AVG	SD	Inhibition rate (%)1	Inhibition rate (%)2	Inhibition rate (%)3	Mean Inhibition rate (%)	Mean Inhibition rate SD	Name	1	2	3	AVG	SD	Inhibition rate (%)1	Inhibition rate (%)2	Inhibition rate (%)3	Mean Inhibition rate (%)	Mean Inhibition rate SD
control	3.05	2.85	2.9	2.93333	0.104083						control	6.3	5.9	5.9	6.03333	0.23094						control	8.25	8.1	8.05	8.13333	0.104083
Cinnamomum cassia 2.0mg/mL	0.5	0.5	0.5	0.5	0	100	100	100	100	0	Cinnamomum cassia 2.0mg/mL	0.5	0.5	0.5	0.5	0	100	100	100	100	0	Cinnamomum cassia 2.0mg/mL	0.5	0.5	0.5	0.5	0	100	100	100	100	0
Cinnamomum cassia 0.5mg/mL	0.5	0.5	0.5	0.5	0	100	100	100	100	0	Cinnamomum cassia 0.5mg/mL	0.5	0.5	0.5	0.5	0	100	100	100	100	0	Cinnamomum cassia 0.5mg/mL	0.5	0.5	0.5	0.5	0	100	100	100	100	0
Perilla frutescens 2.0mg/mL	2.65	2.9	2.7	2.75	0.132288	11.6438	1.36986	9.58904	7.53425	5.43648	Perilla frutescens 2.0mg/mL	5.8	5.8	5.65	5.75	0.0866025	4.21687	4.21687	6.92771	5.12048	1.56511	Perilla frutescens 2.0mg/mL	8.4	8.5	8.35	8.41667	0.0763763	-3.49345	-4.80349	-2.83843	-3.71179	1.00056
Perilla frutescens 0.5mg/mL	2.55	2.5	2.55	2.53333	0.0288675	15.7534	17.8082	15.7534	16.4384	1.18634	Perilla frutescens 0.5mg/mL	5.7	5.4	5.9	5.66667	0.251661	6.0241	11.4458	2.40964	6.62651	4.54809	Perilla frutescens 0.5mg/mL	7.9	7.8	7.55	7.75	0.180278	3.05677	4.36681	7.64192	5.02183	2.36171
Saussurea costus 2.0mg/mL	1.5	1.65	1.75	1.63333	0.125831	58.9041	52.7397	48.6301	53.4247	5.17112	Saussurea costus 2.0mg/mL	3	2.75	2.9	2.88333	0.125831	54.8193	59.3373	56.6265	56.9277	2.27405	Saussurea costus 2.0mg/mL	4.65	4.45	4.5	4.53333	0.104083	45.6332	48.2533	47.5983	47.1616	1.36354
Saussurea costus 0.5mg/mL	2.2	2.5	2.25	2.31667	0.160728	30.137	17.8082	28.0822	25.3425	6.60524	Saussurea costus 0.5mg/mL	4.4	4.45	4.4	4.41667	0.0288675	29.5181	28.6145	29.5181	29.2169	0.521702	Saussurea costus 0.5mg/mL	5.8	5.9	6	5.9	0.1	30.5677	29.2576	27.9476	29.2576	1.31004
Mentha spicata 2.0mg/mL	0.5	0.5	0.5	0.5	0	100	100	100	100	0	Mentha spicata 2.0mg/mL	0.5	0.5	0.5	0.5	0	100	100	100	100	0	Mentha spicata 2.0mg/mL	0.9	0.95	0.9	0.916667	0.0288675	94.7598	94.1048	94.7598	94.5415	0.378177
Mentha spicata 0.5mg/mL	0.5	0.5	0.5	0.5	0	100	100	100	100	0	Mentha spicata 0.5mg/mL	0.5	0.5	0.5	0.5	0	100	100	100	100	0	Mentha spicata 0.5mg/mL	1.35	1.15	0.9	1.13333	0.225462	88.8646	91.4847	94.7598	91.7031	2.95366
Litsea cubeba 2.0mg/mL	0.5	0.5	0.5	0.5	0	100	100	100	100	0	Litsea cubeba 2.0mg/mL	0.5	0.5	0.5	0.5	0	100	100	100	100	0	Litsea cubeba 2.0mg/mL	0.5	0.5	0.5	0.5	0	100	100	100	100	0
Litsea cubeba 0.5mg/mL	0.5	0.5	0.5	0.5	0	100	100	100	100	0	Litsea cubeba 0.5mg/mL	0.5	0.5	0.5	0.5	0	100	100	100	100	0	Litsea cubeba 0.5mg/mL	0.5	0.5	0.5	0.5	0	100	100	100	100	0
Asarum sieboldii 2.0mg/mL	0.5	0.5	0.5	0.5	0	100	100	100	100	0	Asarum sieboldii 2.0mg/mL	0.7	0.7	1.1	0.833333	0.23094	96.3855	96.3855	89.1566	93.9759	4.17362	Asarum sieboldii 2.0mg/mL	1.8	1.85	1.85	1.83333	0.0288675	82.9694	82.3144	82.3144	82.5328	0.378177
Asarum sieboldii 0.5mg/mL	1.05	1.125	1.125	1.1	0.0433013	77.3973	74.3151	74.3151	75.3425	1.7795	Asarum sieboldii 0.5mg/mL	2.35	2.45	2.4	2.4	0.05	66.5663	64.759	65.6627	65.6627	0.903614	Asarum sieboldii 0.5mg/mL	4.15	4.25	4.1	4.16667	0.0763763	52.1834	50.8734	52.8384	51.9651	1.00056
Illicium verum 2.0mg/mL	0.5	0.5	0.5	0.5	0	100	100	100	100	0	Illicium verum 2.0mg/mL	0.5	0.5	0.5	0.5	0	100	100	100	100	0	Illicium verum 2.0mg/mL	0.55	0.55	0.5	0.533333	0.0288675	99.345	99.345	100	99.5633	0.378177
Illicium verum 0.5mg/mL	0.7	0.65	0.5	0.616667	0.104083	91.7808	93.8356	100	95.2055	4.2774	Illicium verum 0.5mg/mL	2.3	2.4	2.35	2.35	0.05	67.4699	65.6627	66.5663	66.5663	0.903614	Illicium verum 0.5mg/mL	4.95	4.8	5.1	4.95	0.15	41.7031	43.6681	39.738	41.7031	1.96507
Foeniculum vulgare 2.0mg/mL	0.55	0.55	0.55	0.55	0	97.9452	97.9452	97.9452	97.9452	0	Foeniculum vulgare 2.0mg/mL	0.9	1.15	1.75	1.26667	0.436845	92.7711	88.253	77.4096	86.1446	7.89478	Foeniculum vulgare 2.0mg/mL	2.9	2.6	2.75	2.75	0.15	68.559	72.4891	70.524	70.524	1.96507
Foeniculum vulgare 0.5mg/mL	1.95	2.1	2	2.01667	0.0763763	40.411	34.2466	38.3562	37.6712	3.13875	Foeniculum vulgare 0.5mg/mL	4.5	4.35	4.4	4.41667	0.0763763	27.7108	30.4217	29.5181	29.2169	1.38029	Foeniculum vulgare 0.5mg/mL	5.8	5.9	6	5.9	0.1	30.5677	29.2576	27.9476	29.2576	1.31004
Angelica dahurica 2mg/mL	1.65	1.75	1.8	1.73333	0.0763763	52.7397	48.6301	46.5753	49.3151	3.13875	Angelica dahurica 2mg/mL	3.2	3.55	3.3	3.35	0.180278	51.2048	44.8795	49.3976	48.494	3.25803	Angelica dahurica 2mg/mL	4	4.75	4.6	4.45	0.396863	54.1485	44.3231	46.2882	48.2533	5.19907
Angelica dahurica 0.5mg/mL	2.1	2.1	1.95	2.05	0.0866025	34.2466	34.2466	40.411	36.3014	3.55901	Angelica dahurica 0.5mg/mL	4.2	4.1	4.45	4.25	0.180278	33.1325	34.9398	28.6145	32.2289	3.25803	Angelica dahurica 0.5mg/mL	6.15	6.45	5.6	6.06667	0.431084	25.9825	22.0524	33.1878	27.0742	5.64739
Curcuma zedoaria 2.0mg/mL	1.2	1.05	1.1	1.11667	0.0763763	71.2329	77.3973	75.3425	74.6575	3.13875	Curcuma zedoaria 2.0mg/mL	3	3	2.85	2.95	0.0866025	54.8193	54.8193	57.5301	55.7229	1.56511	Curcuma zedoaria 2.0mg/mL	4.4	4.85	4.85	4.7	0.259808	48.9083	43.0131	43.0131	44.9782	3.40359
Curcuma zedoaria 0.5mg/mL	1.3	1.5	1.4	1.4	0.1	67.1233	58.9041	63.0137	63.0137	4.10959	Curcuma zedoaria 0.5mg/mL	3.75	3.4	3.5	3.55	0.180278	41.2651	47.5904	45.7831	44.8795	3.25803	Curcuma zedoaria 0.5mg/mL	5.7	5.45	5.6	5.58333	0.125831	31.8777	35.1528	33.1878	33.4061	1.64844
Mentha haplocalyx 2.0mg/mL	0.5	0.5	0.5	0.5	0	100	100	100	100	0	Mentha haplocalyx 2.0mg/mL	0.5	0.5	0.5	0.5	0	100	100	100	100	0	Mentha haplocalyx 2.0mg/mL	0.5	0.5	0.5	0.5	0	100	100	100	100	0
Mentha haplocalyx 0.5mg/mL	0.6	0.6	0.9	0.7	0.173205	95.8904	95.8904	83.5616	91.7808	7.11802	Mentha haplocalyx 0.5mg/mL	1	1.25	1.45	1.23333	0.225462	90.9639	86.4458	82.8313	86.747	4.07462	Mentha haplocalyx 0.5mg/mL	3.65	3.45	3.55	3.55	0.1	58.7336	61.3537	60.0437	60.0437	1.31004
Artemisia argyi 2.0mg/mL	0.8	0.825	0.825	0.816667	0.0144338	87.6712	86.6438	86.6438	86.9863	0.593168	Artemisia argyi 2.0mg/mL	2.65	3.1	2.9	2.88333	0.225462	61.1446	53.012	56.6265	56.9277	4.07462	Artemisia argyi 2.0mg/mL	6.05	6.3	6.175	6.175	0.125	27.2926	24.0175	25.655	25.655	1.63755
Artemisia argyi 0.5mg/mL	2.9	3.05	2.95	2.96667	0.0763763	1.36986	-4.79452	-0.684932	-1.36986	3.13875	Artemisia argyi 0.5mg/mL	6.05	5.75	5.65	5.81667	0.208167	-0.301205	5.12048	6.92771	3.91566	3.76205	Artemisia argyi 0.5mg/mL	7.7	7.9	7.8	7.8	0.1	5.67686	3.05677	4.36681	4.36681	1.31004
Eucalyptus globulus 2.0mg/mL	1.1	1.2	1.15	1.15	0.05	75.3425	71.2329	73.2877	73.2877	2.05479	Eucalyptus globulus 2.0mg/mL	4	4	4	4	0	36.747	36.747	36.747	36.747	0	Eucalyptus globulus 2.0mg/mL	4.68	4.68	4.68	4.68	0	45.2402	45.2402	45.2402	45.2402	0
Eucalyptus globulus 0.5mg/mL	3.25	2.7	2.975	2.975	0.275	-13.0137	9.58904	-1.71233	-1.71233	11.3014	Eucalyptus globulus 0.5mg/mL	5.75	5.75	5.75	5.75	0	5.12048	5.12048	5.12048	5.12048	0	Eucalyptus globulus 0.5mg/mL	7.025	7.025	7.025	7.025	1.08779e-15	14.5197	14.5197	14.5197	14.5197	0
Syzygium aromaticum 2.0mg/mL	0.5	0.5	0.5	0.5	0	100	100	100	100	0	Syzygium aromaticum 2.0mg/mL	0.5	0.5	0.5	0.5	0	100	100	100	100	0	Syzygium aromaticum 2.0mg/mL	1.15	1.25	1.2	1.2	0.05	91.4847	90.1747	90.8297	90.8297	0.655022
Syzygium aromaticum 0.5mg/mL	0.5	0.5	0.5	0.5	0	100	100	100	100	0	Syzygium aromaticum 0.5mg/mL	0.5	0.5	0.5	0.5	0	100	100	100	100	0	Syzygium aromaticum 0.5mg/mL	1.55	1.4	1.4	1.45	0.0866025	86.2445	88.2096	88.2096	87.5546	1.13453
Acorus tatarinowii 2.0mg/mL	2.65	2.75	3	2.8	0.180278	11.6438	7.53425	-2.73973	5.47945	7.40867	Acorus tatarinowii 2.0mg/mL	5.85	6.25	6	6.03333	0.202073	3.31325	-3.91566	0.60241	1.60242e-14	3.65191	Acorus tatarinowii 2.0mg/mL	8.5	8.25	8.15	8.3	0.180278	-4.80349	-1.52838	-0.218341	-2.18341	2.36171
Acorus tatarinowii 0.5mg/mL	3.15	3.2	3.1	3.15	0.05	-8.90411	-10.9589	-6.84932	-8.90411	2.05479	Acorus tatarinowii 0.5mg/mL	6.3	6.45	6.8	6.51667	0.25658	-4.81928	-7.53012	-13.8554	-8.73494	4.63699	Acorus tatarinowii 0.5mg/mL	8.6	8.45	8.6	8.55	0.0866025	-6.11354	-4.14847	-6.11354	-5.45852	1.13453
Origanum vulgare 2.0mg/mL	0.5	0.5	0.5	0.5	0	100	100	100	100	0	Origanum vulgare 2.0mg/mL	0.5	0.5	0.5	0.5	0	100	100	100	100	0	Origanum vulgare 2.0mg/mL	0.5	0.5	0.5	0.5	0	100	100	100	100	0
Origanum vulgare 0.5mg/mL	0.5	0.5	0.5	0.5	0	100	100	100	100	0	Origanum vulgare 0.5mg/mL	0.5	0.5	0.5	0.5	0	100	100	100	100	0	Origanum vulgare 0.5mg/mL	0.5	0.5	0.5	0.5	0	100	100	100	100	0
turpentine oils 2.0mg/mL	2.9	3	3.1	3	0.1	1.36986	-2.73973	-6.84932	-2.73973	4.10959	turpentine oils 2.0mg/mL	5.75	5.75	5.75	5.75	0	5.12048	5.12048	5.12048	5.12048	0	turpentine oils 2.0mg/mL	8.55	8.45	8.5	8.5	0.05	-5.45852	-4.14847	-4.80349	-4.80349	0.655022
turpentine oils 0.5mg/mL	2.85	3	3.1	2.98333	0.125831	3.42466	-2.73973	-6.84932	-2.05479	5.17112	turpentine oils 0.5mg/mL	6.5	6.75	6.7	6.65	0.132288	-8.43373	-12.9518	-12.0482	-11.1446	2.39074	turpentine oils 0.5mg/mL	8.2	8.5	8.6	8.43333	0.208167	-0.873362	-4.80349	-6.11354	-3.93013	2.72707
